# Supplementary material for: Consumers discard a lot more food than widely believed: Estimates of global food waste using an energy gap approach and affluence elasticity of food waste
Source: PLoS One. 2020 Feb 12;15(2):e0228369. doi: 10.1371/journal.pone.0228369 (PMC7015318; doi:10.1371/journal.pone.0228369)
Supplement: S3 File — (ZIP) [file pone.0228369.s003.zip]

Archive with 2 entries (2 files):
- curve fit and plots.R
- Rdata.csv
