# Supplementary material for: Consumers discard a lot more food than widely believed: Estimates of global food waste using an energy gap approach and affluence elasticity of food waste
Source: PLoS One. 2020 Feb 12;15(2):e0228369. doi: 10.1371/journal.pone.0228369 (PMC7015318; doi:10.1371/journal.pone.0228369)
Supplement: S3 File — (ZIP) [file pone.0228369.s003.zip › Rdata.csv]

	Country	Weight (kg)	BMR (kcal/day)	C	A	PAL	TEE	FA	FW	GDP per cap_ICP_2005	AICE per cap_ICP2005	WDI pop_2003
1	Austria	72.1	1545.834036	747.3850077	11.07418902	1.4	2164.16765	3741.8	1577.63235	34108	23444	8121423
2	Bangladesh	55.9	1417.246654	727.2114492	12.34410027	1.69	2395.146846	2349.6	-45.54684578	1268	1011	138600174
3	Belgium	71.2	1535.335728	744.4315546	11.10820469	1.4	2149.47002	3757.2	1607.72998	32077	21656	10376133
4	bosnia&herzegovina	74.3	1592.270869	747.4150943	11.3708718	1.69	2690.937768	2955.2	264.2622316	6506	6437	3817313
5	Brazil	66.4	1530.55434	738.3846305	11.93026671	1.69	2586.636834	3009.2	422.5631656	8596	5720	183627339
6	Burkina Faso	64	1523.271628	718.5995853	12.57300066	2	3046.543255	2440.6	-605.9432555	1140	847	12651596
7	Chad	65.7	1546.032349	719.6177977	12.57860809	2	3092.064699	2014	-1078.064699	1749	931	9353516
8	China	59.3	1441.900683	752.6210454	11.62360266	1.69	2436.812155	2847.8	410.9878453	4091	1752	1288400000
9	congo rep	61.2	1483.596927	721.9725443	12.44484285	2	2967.193853	2206.6	-760.5938531	3621	1025	3331564
10	Cote d'Ivoire	64	1525.402895	727.2699235	12.47082768	2	3050.80579	2700.8	-350.0057905	1575	1184	17491539
11	Croatia	75.3	1582.928616	741.3024253	11.17697464	1.4	2216.100062	2869.6	653.4999381	13232	9077	4440000
12	CzechRep	76	1601.699757	741.8847911	11.31335482	1.4	2242.37966	3274.2	1031.82034	20281	13145	10193998
13	Denmark	75.1	1580.341368	747.9005814	11.08443124	1.4	2212.477915	3367.2	1154.722085	33626	21478	5390574
14	Ecuador	73.9	1626.438819	733.1231445	12.08816881	1.69	2748.681605	2293.4	-455.2816049	6533	4524	13289600
15	Estonia	73.1	1558.984324	738.811691	11.21987186	1.4	2182.578053	3089.4	906.8219466	16654	11275	1370720
16	Ethiopia	57.2	1436.30478	721.2291639	12.50132195	2	2872.609559	1883.4	-989.2095594	591	477	72432290
17	Finland	74.8	1578.952587	747.3000366	11.11834961	1.4	2210.533622	3172.8	962.266378	30469	19505	5213014
18	France	67.2	1493.993976	743.3852071	11.16977334	1.4	2091.591566	3595.4	1503.808434	29644	22314	62244884
19	Georgia	71.7	1552.706924	737.0789861	11.37556398	1.69	2624.074701	2896.8	272.7252987	3505	3142	4301000
20	Germany	74.2	1561.99377	745.8527613	10.99920496	1.4	2186.791277	3408.2	1221.408723	30496	21743	82534176
21	Ghana	60.5	1476.556511	725.7278464	12.41039116	1.69	2495.380504	2606.2	110.8194958	1225	963	20305396
22	Greece	74.7	1575.985082	736.1836416	11.24232183	1.4	2206.379115	3645.2	1438.820885	25520	18580	10928070
23	Hungary	73.9	1569.203979	738.4977392	11.24095047	1.4	2196.88557	3138.2	941.3144296	17014	12365	10129552
24	India	51.1	1356.137204	736.0471908	12.13483391	1.69	2291.871874	2285.2	-6.67187416	2126	1455	1108369577
25	Israel	70.5	1559.053236	735.1750465	11.68621545	1.4	2182.67453	3628.8	1446.12547	23845	16100	6689700
26	Italy	68.5	1497.036864	742.5351131	11.0146241	1.4	2095.851609	3628.8	1532.948391	27750	19667	57313203
27	Kazakhstan	69.1	1552.096304	739.7487411	11.75611523	1.69	2623.042753	2953	329.9572466	8699	5426	14909018
28	Kenya	60.2	1481.69149	715.8272858	12.72199674	2	2963.38298	2055.2	-908.1829796	1359	1207	33551079
29	laos	52.2	1371.861642	722.5755634	12.43843063	1.69	2318.446176	2178.2	-140.2461756	1811	1112	5579003
30	Latvia	74.7	1573.890988	738.248426	11.18664742	1.4	2203.447383	3026.4	822.9526169	13218	9747	2287955
31	Luxembourg	74.1	1573.830561	751.8180698	11.09328598	1.4	2203.362785	3553.2	1349.837215	70014	33684	451630
32	Malawi	60.6	1482.202784	714.7608021	12.66405911	2	2964.405568	2186.6	-777.8055681	691	514	12090476
33	Malaysia	61	1476.872244	739.9345367	12.08094602	1.69	2495.914092	2804	308.085908	11466	5566	24869423
34	Mali	69.1	1587.766609	716.7954046	12.60450368	2	3175.533217	2528	-647.5332171	1027	764	12088867
35	Mauritania	61.9	1494.971296	725.7359684	12.42706507	2	2989.942592	2639.8	-350.142592	1691	1199	2974686
36	Mauritius	62.6	1477.666985	749.277515	11.63561454	1.69	2497.257205	2979.4	482.1427948	10155	7620	1213370
37	Mexico	66.7	1539.210564	731.6104295	12.10794804	1.4	2154.89479	3093.4	938.5052104	11317	8861	106888418
38	Morocco	66.5	1535.594313	730.6928933	12.10378075	1.69	2595.154389	3189	593.8456106	3547	2250	29812685
39	Namibia	63.9	1515.822287	725.1033001	12.37431905	1.69	2561.739666	2248.8	-312.9396655	4547	2737	1980531
40	Nepal	51.6	1358.478317	727.8971744	12.22056479	2	2716.956635	2334.8	-382.1566346	1081	909	24868900
41	Netherlands	73.7	1570.825676	753.2797445	11.09288916	1.4	2199.155946	3216.6	1017.444054	34724	22591	16225302
42	Norway	74.7	1581.394868	747.0562966	11.16919105	1.4	2213.952815	3462.2	1248.247185	47551	24610	4564855
43	Pakistan	64	1518.894014	726.2686174	12.38477182	2	3037.788028	2315.6	-722.1880281	2396	2049	147251530
44	Paraguay	67.2	1553.657524	729.6244642	12.26239672	1.69	2625.681216	2661.2	35.51878446	3900	3350	5607948
45	Philippines	55.4	1411.966225	734.0427382	12.23688604	1.69	2386.22292	2418	31.7770803	2932	2200	82971734
46	Portugal	69.8	1520.896217	737.4349806	11.22437302	1.4	2129.254704	3560	1430.745296	20006	15289	10458821
47	Russia	71.7	1556.292695	742.6157643	11.34835329	1.69	2630.134655	3070	439.8653449	11861	7918	144648257
48	Senegal	64.6	1528.049596	715.8357994	12.57296898	2	3056.099191	2204.8	-851.2991913	1676	1348	10673320
49	Slovak	71.4	1561.520803	741.3311258	11.48725038	1.4	2186.129124	2806.6	620.4708761	15881	11077	5373374
50	Slovenia	73.8	1573.573617	744.1380385	11.23896447	1.4	2203.003063	3099.6	896.5969368	23004	14967	1995733
51	South Africa	58	1434.470153	733.4606215	12.08637123	1.69	2424.254558	2927.2	502.9454422	8477	5886	46034026
52	Spain	70.6	1533.903754	739.8484503	11.24724227	1.4	2147.465256	3344.2	1196.734744	27270	19232	42187645
53	Sri Lanka	52.5	1359.610126	741.3273314	11.77681513	1.69	2297.741113	2343	45.25888724	3481	2735	19083000
54	Swaziland	72.4	1628.978301	716.2104146	12.60729124	1.69	2752.973328	2396.6	-356.3733279	4384	3170	1087949
55	Sweden	73	1553.96701	741.8755639	11.12454035	1.4	2175.553814	3133.8	958.2461863	31995	21818	8958229
56	Tunisia	67.4	1541.296256	732.1817953	12.00466558	1.69	2604.790672	3233.2	628.4093278	6461	4371	9839800
57	Turkey	64.4	1503.494039	733.1532323	11.96181377	1.69	2540.904926	3607.6	1066.695074	7786	5715	66060121
58	Ukraine	71.4	1542.295721	739.0587231	11.2498179	1.69	2606.479769	3098.8	492.3202307	5583	4657	47812950
59	uk	73	1557.966775	743.6331721	11.15525483	1.4	2181.153484	3421.6	1240.446516	31580	25159	59647577
60	Uruguay	71.8	1556.836983	733.2819322	11.47012605	1.4	2179.571776	2828.6	649.0282243	9266	7074	3325637
61	Vietnam	50.6	1341.997452	734.0650786	12.01447377	1.69	2267.975693	2404.2	136.2243069	2142	1309	80467400
62	Zambia	61	1489.112991	712.1146338	12.73767799	2	2978.225982	1867.6	-1110.625982	1175	897	11426006
63	Zimbabwe	63.9	1528.204829	707.7595594	12.83951909	2	3056.409659	2025.6	-1030.809659	538	434	12774162
